# Supplementary material for: The PyPIF5-PymiR156a-PySPL9-PyMYB114/MYB10 module regulates light-induced anthocyanin biosynthesis in red pear
Source: Mol Hortic. 2021 Nov 3;1:14. doi: 10.1186/s43897-021-00018-5 (PMC10514999; doi:10.1186/s43897-021-00018-5)
Supplement: Supplementary file 11 — Additional file 11 : Table S1. Light-responsive cis-acting elements in promoter region of pre-PymiR156a. [file 43897_2021_18_MOESM11_ESM.xlsx]

## Sheet: Table S1
Table S1. Light-responsive cis-acting elements in promoter region of pre-PymiR156a
No.	Motif name	Distance from precursor	Strand	Sequence	Function
1	AE-box	2737	-	AGAAACAA	part of a module for light response
2	Box 4	340	+	ATTAAT	part of a conserved DNA module involved in light responsiveness
3		1827	-	ATTAAT
4		2922	-	ATTAAT
5	G-box	960	-	CACGTC	cis-acting regulatory element involved in light responsiveness
6		1406	-	TACGTG
7		2084	-	TACGTG
8		2095	-	TACGTG
9		2405	+	TACGTG
10	GATA-motif	553	-	AAGGATAAGG	part of a light responsive element
11		1421	-	GATAGGG
12	GT1-motif	1480	-	GGTTAA	light responsive element
13		2176	+	GGTTAAT
14	I-box	551	-	atGATAAGGTC	part of a light responsive element
15	LAMP-element	759	-	CTTTATCA	part of a light responsive element
16	Sp1	965	+	GGGCGG	light responsive element
17	TCCC-motif	1805	-	TCTCCCT	part of a light responsive element
