# Supplementary material for: The PyPIF5-PymiR156a-PySPL9-PyMYB114/MYB10 module regulates light-induced anthocyanin biosynthesis in red pear
Source: Mol Hortic. 2021 Nov 3;1:14. doi: 10.1186/s43897-021-00018-5 (PMC10514999; doi:10.1186/s43897-021-00018-5)
Supplement: Supplementary file 12 — Additional file 12 : Table S2. The primer sequences used in this study. [file 43897_2021_18_MOESM12_ESM.xlsx]

## Sheet: Table S2
Table S2. The primer sequences used in this study
Primer used	Name and Primer sequences (5' to 3')
For qPCR	U6	CTCGCTTCGGCAGCACA	AACGCTTCACGAATTTGCGT
	TUB	TGGGCTTTGCTCCTCTTAC	CCTTCGTGCTCATCTTACC
	miR156a	TGACAGAAGAGAGTGAGCAC	mRQ 3’ Primer*
	SPL1	AGACTCTGGCTGTGCTCG	GGCTGGCTGGTATGACTAA
	SPL2	TGTAGATGGTAGGCTGGGTG	AGAAGCGTAGGGCGAAAT
	SPL3	TATCAACACCCCTACTCGC	GCTCTGGTGGATTTACTGTG
	SPL4	ATGCTTGGTTGATGGGTG	AGAATCTTGTGCCTTGGTAA
	SPL5	AGGGGAACGAGGAATGAA	GCTTTAGACTTAGCAATGGC
	SPL6	ATGAGCAAGAAAGGCAAAGC	CATCCCTCCACCTGACACC
	SPL7	ACCACCAGCACAATCACG	TCCTCGGACGCAAAGTAG
	SPL8	CGAGGACGTAGAGGATGAGT	GCTGCCTTGGAATGAAAC
	SPL9	CGACCTCCAATCACTTTCC	TGCTGCCTCCTACCCTGT
	SPL10	TAGTCATACCAGCCAGCCATA	GACAGTTGAAGCAAGTTGATAGTG
	SPL11	ACAAGCAGATGAAGGAGAAGC	CCTGACAAACGCCTACGAC
	SPL12	GAGTGGAAATCTTGAATGGTGT	ACTTGGCAGGTTGGAGCA
	SPL13	GATTTTGCCAGCAGTGTAGC	TGTCTGAGGACCCAAGGAAC
	SPL14	TCTTGGGATTTGCCTGAAC	GCCGCTCTTGACCTCTTTA
	SPL15	TTGTCGTAGGCGTTTGGC	GCTTGTAGGTTCGGGTGTAA
	SPL16	ATGCCAAGGATTACCACC	CAGCCAAACGCCTACGAC
	SPL17	CGGCAGTAACAATGGAAGTG	GGAGAAGAAGTCGTGGGAAC
	SPL18	GGGGTTTCACAGCCATCT	GACTTTCGTTGTATTGGTGAC
	PIF3	CGAGATAGAGATGTAGGAAATGG	ATGGAAACGACGCTTGGG
	PIF5	GCTCTTGTGGAGAAATGGGC	GGATAGTGGATAAGTGAAACGGT
	bHLH3	GGACTCCGAAGCCGAAAC	TGGCGAAAGCCGATTGA
	ERF3	GCTTCTGCCCTTGCTCAAA	GCCTCTGTCTAACTCCCCTGTA
	WD40	CGGTGTATTCGCCTCCGTCTC	GACTGGTGCCTCTGCAACTCG
Cleavage effect validation	miR-mR	atcgccgtgtaaccgctcgagACAGCCGTGGCAGAGCAA
		gatttcagcgaattggaattcGTGGTCGGAAAGTGATTGGAGG
For dual luciferase assay	pSAK-PIF3	actagtggatccaaagaattcATGCCTTTGTCCGAGCTTTATC
		tcattaaagcaggactctagaCTATCCGTCAGCTCTGTTGTTG
	pSAK-PIF5	actagtggatccaaagaattcATGAATTCTTGCATTCCCGAGT
		tcattaaagcaggactctagaAGTGCTTTCAAGTGACTTACTCATTTT
	0800-pro-miR156a	gtcgacggtatcgataagcttCACCACCACAACAACTAAT
		agaactagtggatcccccgggTCTTTCTCCCAACCCTAT
LCI assay	nLUC-PyMYB114	ctcggtacccggggatccATGAGGAAGGGTGCCTGGAC
		gtacgagatctggtcgacCTAAATCTTAGTTATCTCTTCTTCTAGATTCCA
	nLUC-PyMYB10	ctcggtacccggggatccATGGAGGGATATAACGTTAACTTGAGT
		gtacgagatctggtcgacCTATTCTTCTTTTGAATGATTCCAAAGG
	cLUC-PySPL9	gcgtcccggggcggtaccATGGATATGGGCTCGAGCTCT
		agtccatttgttggatccAAGCGACCAGTGCATCTGC
PyPIF5overexpression	GFP-Ox-PyPIF5	cccaagcttgggATGAATTCTTGCATTCCCGAGT
		ctagtctagactagAGTGCTTTCAAGTGACTTACTCATTTT
PyPIF5suppression	GFP-Anti-PyPIF5	cccaagcttgggGGATAGTGGATAAGTGAAACGGTG
		ctagtctagactagGCTCTTGTGGAGAAATGGGC
PymiR156a overexpression	GFP-pre-miR156a	cccaagcttgggAGAAGGCATTCACATAGCA
		ctagtctagactagAGGGTTGGGAGAAAGACA
PymiR156a suppression	GFP-STTM-miR156a	CCCAAGCTTGGGGTGCTCACTCctaTCTTCTGTCAGTTGTTGTTGTTAT
		CTAGTCTAGACTAGTGACAGAAGATAGGAGTGAGCACATTCTTCTTCTTTA
	Spacer	GTTGTTGTTGTTATGGTCTAATTTAAATATGGTCTAAAGAAGAAGAAT
PySPL9overexpression	GFP-Ox-PySPL9	cccaagcttgggATGGATATGGGCTCGAGCTCT
		ctagtctagactagAAGCGACCAGTGCATCTGC
Promoter analysis	pro-miR156a-GUS	tgggcccggcgcgccaagcttCACCACCACAACAACTAAT
		ggtggactcctcttagaattcTCTTTCTCCCAACCCTAT
Fusion protein expression	pCold-PIF5	aggcatatggagctcggtaccATGAATTCTTGCATTCCCGAGT
		agactgcaggtcgacaagcttAGTGCTTTCAAGTGACTTACTCATTTT
EMSA	Bio-probe	TTGTAAAGAACACGTACGTTACACGTACGCTGAAACA
		TGTTTCAGCGTAGTGTAACGTACGTGTTCTTTACAA
	Cold-probe	TTGTAAAGAACACGTACGTTACACGTACGCTGAAACA
		TGTTTCAGCGTAGTGTAACGTACGTGTTCTTTACAA
	Bio-Mut-probe	TTGTAAAGAACAGATACGTTACACTACGCTGAAACA
		TGTTTCAGCGTAGTGTAACGTATCTGTTCTTTACAA
*Provided by the Mir-X™ miRNA First-Strand Synthesis and SYBR® qRT-PCR Kit.
Lowercase letters indicate homologous arm sequences containing restriction sites.
